# Supplementary material for: Calnexin Is Involved in Forskolin-Induced Syncytialization in Cytotrophoblast Model BeWo Cells
Source: Biomolecules. 2022 Jul 28;12(8):1050. doi: 10.3390/biom12081050 (PMC9405722; doi:10.3390/biom12081050)
Supplement: Supplementary file 1 [file biomolecules-12-01050-s001.zip]

Archive with 1 entries (1 files):
- biomolecules-1775400-supplementary.pdf
